# Supplementary material for: Risk Factors and Outcomes of Premature Rupture of Membranes Among Women in the Middle East and North Africa: Mapping Review
Source: J Clin Med. 2026 May 20;15(10):3938. doi: 10.3390/jcm15103938 (PMC13206857; doi:10.3390/jcm15103938)
Supplement: Supplementary file 1 [file jcm-15-03938-s001.zip]

Archive with 1 entries (1 files):
- jcm-4285584-supplementary.pdf
